# Supplementary material for: Co-Formulation of Recombinant Porcine IL-18 Enhances the Onset of Immune Response in a New Lawsonia intracellularis Vaccine
Source: Vaccines (Basel). 2023 Nov 30;11(12):1788. doi: 10.3390/vaccines11121788 (PMC10747595; doi:10.3390/vaccines11121788)
Supplement: Supplementary file 1 [file vaccines-11-01788-s001.zip]

Archive with 1 entries (1 files):
- vaccines-2695581-supplementary.pdf
